# Supplementary material for: Targeted gene editing and near-universal cDNA insertion of CYBA and CYBB as a treatment for chronic granulomatous disease
Source: Nat Commun. 2025 Aug 12;16:7475. doi: 10.1038/s41467-025-62738-2 (PMC12343970; doi:10.1038/s41467-025-62738-2)
Supplement: Supplementary file 3 — Supplementary Data 1 [file 41467_2025_62738_MOESM3_ESM.xlsx]

## Sheet: Sheet1
	Chr:Start-End	Cutsite	Discoscore	Cutsite Ends	Strand	PAM	Guide sequence	Mismatches	z_discoscore	norm_discoscore
STD-Cas9	NC_000007.14:149811054-149811073	149811070	4069	1593	sense	NGG	GACCTGCTGTCCCTCCTCAG	3	221.351	1
	NC_000023.11:37783568-37783587	37783584	2509	1312	sense	NGG	AATCTGCTGTCCTTCCTCAG	0	136.457	0.616613
	NC_000007.14:145721124-145721143	145721126	2213	v	antisense	NGG	AGAGTGCTGTCCTTCCTCAG	3	120.349	0.543868
	NC_000001.11:156252164-156252183	156252166	2055	963	antisense	NGG	GAGCTGCTGTCCTTCCTCTG	3	111.751	0.505038
	NC_000005.10:130725962-130725981	130725964	1816	921	antisense	NGG	AGTCTGCTCTCCTTCCTCAG	2	98.7444	0.446301
	NC_000020.11:39245456-39245475	39245458	699	347	antisense	NGG	GATCTGCTGTCCTTCCTCTG	2	37.958	0.171787
	NC_000023.11:100863498-100863517	100863500	512	144	antisense	NGG	AATCTGCTGTCCTTCCTGAG	1	27.7816	0.125829
	NC_000007.14:158558787-158558806	158558803	80	42	sense	NGG	AATCTGGAGTCCTTCCTCTG	3	4.27244	0.0196609
	NC_000013.11:90318069-90318088	90318085	39	21	sense	NGG	AAGCTGCTATCCTTCCTCAC	3	2.04125	0.00958466
	NC_000012.12:53049213-53049232	53049215	27	13	antisense	NAG	GGTCTGCTCTCCTTCCTCAG	3	1.38822	0.00663554
	NT_187457.1:5795-5814	5797	14	11	antisense	NGG	AG	1	0.680765	0.00344065
	NT_187451.1:44473-44492	44475	11	10	antisense	NGG	AT	1	0.517507	0.00270337
	NC_000013.11:104506516-104506535	104506518	8	6	antisense	NGG	AATATGCTGTCTTTCCTCAA	3	0.354249	0.00196609
	NC_000023.11:10669934-10669953	10669950	5	3	sense	NGG	AATATGGAGTCCTTCCTCAG	3	0.190991	0.0012288
HiFi-Cas9	NC_000023.11:37783568-37783587	37783584	1878	931	sense	NGG	AATCTGCTGTCCTTCCTCAG	0	35.3642	1
	NC_000007.14:145721124-145721143	145721126	1490	655	antisense	NGG	AGAGTGCTGTCCTTCCTCAG	3	28.052	0.793397
	NC_000007.14:149811054-149811073	149811070	1466	580	sense	NGG	GACCTGCTGTCCCTCCTCAG	3	27.5997	0.780618
	NC_000023.11:100863498-100863517	100863500	207	70	antisense	NGG	AATCTGCTGTCCTTCCTGAG	1	3.87266	0.110224
	NC_000020.11:39245456-39245475	39245458	197	101	antisense	NGG	GATCTGCTGTCCTTCCTCTG	2	3.6842	0.104899
	NC_000001.11:156252164-156252183	156252166	41	16	antisense	NGG	GAGCTGCTGTCCTTCCTCTG	3	0.744235	0.0218317
	NC_000005.10:130725962-130725981	130725964	30	16	antisense	NGG	AGTCTGCTCTCCTTCCTCAG	2	0.53693	0.0159744
	NT_187457.1:5795-5814	5797	15	12	antisense	NGG	AG	1	0.254241	0.00798722
	NT_187451.1:44473-44492	44475	5	4	antisense	NGG	AT	1	0.065782	0.00266241
Mock	NT_187457.1:5795-5814	5797	21	18	antisense	NGG	AG	1	0.746538	1
