# Supplementary material for: Targeted gene editing and near-universal cDNA insertion of CYBA and CYBB as a treatment for chronic granulomatous disease
Source: Nat Commun. 2025 Aug 12;16:7475. doi: 10.1038/s41467-025-62738-2 (PMC12343970; doi:10.1038/s41467-025-62738-2)
Supplement: Supplementary file 4 — Supplementary Data 2 [file 41467_2025_62738_MOESM4_ESM.xlsx]

## Sheet: Sheet1
Condition	Category	chr	start	end	reads	hits	Annotation	Closest element	Genes.within.100kb	Putative target site	Score
STD-Cas9	ON	chrX	37714746	37843042	6516567	21178	Promoter (<=1kb)	CYBB	CYBB (37780011:37813461); LANCL3 (37571569:37684463); DYNLT3 (37836757:37847571); XK (37685791:37732130)	aatctgctgtccttcctcagGGg	20.5
	OMT	chr7	149803306	149819235	420163	1196	Exon (exon 51 of 103)	SSPOP	ATP6V0E2 (149872968:149891204); ZNF467 (149764182:149773588); SSPOP (149776042:149833979); ZNF862 (149838375:149867479); KRBA1 (149714781:149734575)	GaCctgctgtccCtcctcagAGg	14.5
	OMT	chr5	130723446	130730470	104277	373	Intron (intron 4 of 5)	LOC107986449		aGtctgctCtccttcctcagGGg	16.5
	OMT	chrX	100861789	100865617	45996	226	Exon (exon 3 of 12)	NOX1	CSTF2 (100820359:100840932); NOX1 (100843324:100874359); XKRX (100913445:100929433)	aatctgctgtccttcctGagGGg	18.5
	OMT	chr20	39243187	39247089	55220	187	Distal Intergenic	LINC01734		GatctgctgtccttcctcTgGGg	16.5
	OMT	chr1	156248862	156254430	17419	102	3' UTR	SMG5	PMF1-BGLAP (156212982:156243332); PMF1 (156212993:156240042); GLMP (156290089:156295689); TSACC (156337314:156346995); SMG5 (156249224:156282825); VHLL (156298624:156299299); BGLAP (156242184:156243317); SEMA4A (156147366:156177752); CCT3 (156308968:156367873); PAQR6 (156243320:156248117); TMEM79 (156282935:156293185); SLC25A44 (156193932:156212796)	GaGctgctgtccttcctcTgGGg	14.5
	OMT	chr7	145718360	145723323	8240	39	Distal Intergenic	LOC105375553		aGAGtgctgtccttcctcagTGg	14.5
	OMT	chr16	89797236	89799821	6179	28	3' UTR	FANCA	SPATA2L (89696357:89701705); FANCA (89737549:89816657); TCF25 (89873570:89913627); SPIRE2 (89818179:89871319); ZNF276 (89720400:89740925); VPS9D1 (89707134:89720898)	GCCctgctgtccttcctcaCAGg	12.5
	OMT	chr16	11274198	11276439	4951	23	5' UTR	LOC105371082	RMI2 (11249619:11381662); CLEC16A (10944564:11182186); LOC400499 (11359845:11527245); PRM1 (11280841:11281330); PRM2 (11275639:11276480); PRM3 (11273218:11273641); TNP2 (11267748:11269533); SOCS1 (11254405:11256200)	TCtctgcAgCccttcctcagAGg	12.5
	NBS	chrX	37708018	37712483	4293	19	Intron (intron 3 of 8)	TSPAN7	CYBB (37780011:37813461); LANCL3 (37571569:37684463); XK (37685791:37732130)	aatTtCAtgCcctt--tGagAGg	5.5
	NBS	chrX	37693817	37701288	2745	18	Exon (exon 2 of 3)	TSPAN7	CYBB (37780011:37813461); LANCL3 (37571569:37684463); XK (37685791:37732130)	aGtctgcAg+tccACcct-ag--g	5
	NBS	chrX	37845725	37849104	2062	14	Promoter (<=1kb)	DYNLT3	CYBB (37780011:37813461); DYNLT3 (37836757:37847571)	aCtc--cCg-ccttcctcTgCGC	4.5
	NBS	chr7	149792869	149795239	1766	13	Exon (exon 37 of 103)	SSPOP	ATP6V0E2 (149872968:149891204); ZNF467 (149764182:149773588); SSPOP (149776042:149833979); ZNF862 (149838375:149867479); KRBA1 (149714781:149734575)	aCCctgAAgtc++ctCccAcagGAg	5.5
	NBS	chrX	37865125	37869732	2675	10	Intron (intron 3 of 8)	TSPAN7	CYBB (37780011:37813461); DYNLT3 (37836757:37847571)	aTtctgctTAccttAAtTag-Gg	7
	NBS	chr7	149853822	149854868	1750	9	Intron (intron 5 of 7)	ZNF862	ATP6V0E2 (149872968:149891204); ZNF467 (149764182:149773588); SSPOP (149776042:149833979); ZNF862 (149838375:149867479)	aGtctgcAgtccttTGAAaTGGg	6.5
	NBS	chrX	37582739	37584384	2828	8	Intron (intron 3 of 8)	LANCL3	LANCL3 (37571569:37684463)	aatTtTct---cttATtcTgTAg	3.5
	NBS	chrX	37850836	37855045	1618	8	Intron (intron 3 of 8)	TSPAN7	CYBB (37780011:37813461); DYNLT3 (37836757:37847571)	aGtcA-ctCtGcttcctGTgCAg	5.5
	NBS	chr7	149797255	149799730	1015	8	Exon (exon 44 of 103)	SSPOP	ATP6V0E2 (149872968:149891204); ZNF467 (149764182:149773588); SSPOP (149776042:149833979); ZNF862 (149838375:149867479); KRBA1 (149714781:149734575)	aat-tgAtg-ccttc-tGagAGg	7.5
	NBS	chrX	100857985	100860073	2636	7	Intron (intron 6 of 11)	NOX1	CSTF2 (100820359:100840932); NOX1 (100843324:100874359); XKRX (100913445:100929433)	aatcATAtgATcAtc-tcagTAg	5.5
	NBS	chr5	130755015	130755691	2358	7	Intron (ntron 4 of 5)	LOC107986449		aat+ctAc+tgtT-ttc+ctTagATg	4.5
	NBS	chrX	37859620	37862724	1431	7	Intron (ntron 3 of 8)	TSPAN7	CYBB (37780011:37813461); DYNLT3 (37836757:37847571)	aatctTTtCtTcCCcTtcagATg	5.5
	NBS	chr7	149878360	149881634	454	7	Promoter (<=1kb)	ATP6V0E2-AS1	ATP6V0E2 (149872968:149891204); SSPOP (149776042:149833979); ZNF862 (149838375:149867479)	CaCctg--gAcctCcctcagTGg	7.5
	NBS	chr5	49526	50038	45	5	Distal Intergenic	PLEKHG4B	PLEKHG4B (92151:189972)	aaG-tgctgtGc--cc-cag--g	3
	NBS	chr7	149822699	149823701	2942	4	Exon (exon 87 of 103)	SSPOP	ATP6V0E2 (149872968:149891204); ZNF467 (149764182:149773588); SSPOP (149776042:149833979); ZNF862 (149838375:149867479); KRBA1 (149714781:149734575)	aCtc+tgcAgCccC+tcctcagCTg	7.5
	NBS	chrX	100884505	100885591	1326	4	Distal Intergenic	NOX1	CSTF2 (100820359:100840932); NOX1 (100843324:100874359); ARL13A (100969708:100990829); XKRX (100913445:100929433)	aatG-gctgtTTt++tcctcagAGg	8.5
	NBS	chr7	149842993	149844566	1183	4	Intron (intron 1 of 1)	ZNF862	ATP6V0E2 (149872968:149891204); ZNF467 (149764182:149773588); SSPOP (149776042:149833979); ZNF862 (149838375:149867479)	aatctgcCAtc-ttAAtcTgGAA	5.5
	NBS	chrX	37690038	37691977	669	4	Intron (intron 3 of 8)	TSPAN7	CYBB (37780011:37813461); LANCL3 (37571569:37684463); XK (37685791:37732130)	aGtctgctCtcTtGAGtcagTAT	6.5
	NBS	chr5	130738731	130740987	418	4	Intron (intron 4 of 5)	LOC107986449		TatctTctCtc++cttcctcaAAAT	7.5
	NBS	chr7	149770275	149771374	1512	3	Promoter (2-3kb)	ZNF467	ZNF467 (149764182:149773588); SSPOP (149776042:149833979); ZNF862 (149838375:149867479); KRBA1 (149714781:149734575)	GaCc--ctgtccttcctGagCAg	9.5
	NBS	chrX	37682652	37684601	1355	3	3' UTR	LANCL3	CYBB (37780011:37813461); LANCL3 (37571569:37684463); XK (37685791:37732130)	aTtGGgcCgtccttcctTaACAg	8.5
	NBS	chrX	37887429	37888964	1211	3	Intron (intron 3 of 8)	TSPAN7	CYBB (37780011:37813461); DYNLT3 (37836757:37847571)	aatTt-ctTtAGttT-tcagAAg	4.5
	NBS	chr7	149835391	149836134	815	3	Promoter (2-3kb)	ZNF862	ATP6V0E2 (149872968:149891204); ZNF467 (149764182:149773588); SSPOP (149776042:149833979); ZNF862 (149838375:149867479)	aatcA-ctTtcctAcc+tcaTAAT	5.5
	NBS	chrX	37903810	37904453	469	3	Intron (intron 3 of 8)	TSPAN7	CYBB (37780011:37813461); H2AP (37990817:37991317); DYNLT3 (37836757:37847571)	aatct--tA-cAttccCcag-Ag	5
	NBS	chr7	149862751	149863441	168	2	Intron (intron 7 of 7)	ZNF862	ATP6V0E2 (149872968:149891204); ZNF467 (149764182:149773588); SSPOP (149776042:149833979); ZNF862 (149838375:149867479)	CatGtgc-gtc++ctCcct++cagGGg	5.5
	NBS	chrX	37663092	37664112	32	2	Intron (intron 3 of 8)	LANCL3	LANCL3 (37571569:37684463); XK (37685791:37732130)	aatAt+g+ct-tcctt+cctcaAGAg	7.5
HIFI-Cas9	ON	chrX	37734686	37823523	6930434	21175	Promoter (<=1kb)	CYBB	CYBB (37780011:37813461); LANCL3 (37571569:37684463); DYNLT3 (37836757:37847571); XK (37685791:37732130)	aatctgctgtccttcctcagGGg	20.5
	OMT	chrX	100860947	100866015	38095	83	Exon (exon 3 of 12)	NOX1	CSTF2 (100820359:100840932); NOX1 (100843324:100874359); XKRX (100913445:100929433)	aatctgctgtccttcctGagGGg	18.5
	OMT	chr7	145719461	145724189	5941	30	Distal Intergenic	LOC105375553		aGAGtgctgtccttcctcagTGg	14.5
	OMT	chr7	149809372	149813481	4627	12	Exon (exon 61 of 103)	SSPOP	ATP6V0E2 (149872968:149891204); ZNF467 (149764182:149773588); SSPOP (149776042:149833979); ZNF862 (149838375:149867479); KRBA1 (149714781:149734575)	GaCctgctgtccCtcctcagAGg	14.5
	OMT	chr20	39244820	39245727	3453	8	Distal Intergenic	LINC01734		GatctgctgtccttcctcTgGGg	16.5
	OMT	chr13	60499216	60499739	292	3	Intron (intron 8 of 13)	TDRD3	TDRD3 (60396457:60573878)	CCtTtActgtccttcctcagGGg	12.5
	NBS	chrX	37582403	37586389	2654	9	Intron (intron 3 of 8)	LANCL3	LANCL3 (37571569:37684463)	aatcGCc++++tgtc-ttccAcaATGg	4.5
	NBS	chrX	37723604	37726069	1672	9	Intron (intron 3 of 8)	TSPAN7	CYBB (37780011:37813461); LANCL3 (37571569:37684463); XK (37685791:37732130)	aatTGgctgtcAA+tcAtGagGAg	6.5
	NBS	chrX	37709189	37712203	3047	8	Intron (intron 3 of 8)	TSPAN7	CYBB (37780011:37813461); LANCL3 (37571569:37684463); XK (37685791:37732130)	aaCct+gctgtcTttT+cAcagCTg	7.5
	NBS	chrX	37546425	37547979	567	8	Intron (intron 3 of 8)	TSPAN7	LANCL3 (37571569:37684463); PRRG1 (37349275:37457295)	aatctgTtAAAct--ctcaACAT	3.5
	NBS	chrX	37629163	37632572	1736	7	Intron (intron 3 of 8)	LANCL3	LANCL3 (37571569:37684463); XK (37685791:37732130)	TatGtgGtgtTAttTctGag-Gg	5
	NBS	chrX	37883072	37883694	2002	6	Intron (intron 3 of 8)	TSPAN7	CYBB (37780011:37813461); DYNLT3 (37836757:37847571)	GaCctgctg+++tGc+ttcc-cagGAg	5.5
	NBS	chrX	37700513	37701708	1234	6	Intron (intron 3 of 8)	TSPAN7	CYBB (37780011:37813461); LANCL3 (37571569:37684463); XK (37685791:37732130)	aTtctTctgtcct-cTt--gTGg	6.5
	NBS	chrX	37717862	37721256	571	5	Intron (intron 3 of 8)	TSPAN7	CYBB (37780011:37813461); LANCL3 (37571569:37684463); XK (37685791:37732130)	aatctg-tAtc--tcct+cag--g	6
	NBS	chrX	37731168	37732348	757	4	3' UTR	TSPAN7	CYBB (37780011:37813461); LANCL3 (37571569:37684463); XK (37685791:37732130)	aatctTTGgtcTt+tcGAcagGTg	5.5
	NBS	chr5	49534	50036	982	3	Distal Intergenic	PLEKHG4B	PLEKHG4B (92151:189972)	aaG-tgctgtGc--cc-cag--g	3
D10A-Cas9n	ON	chrX	37768338	37812712	2688124	13392	Promoter (<=1kb)	CYBB	CYBB (37780011:37813461); LANCL3 (37571569:37684463); DYNLT3 (37836757:37847571); XK (37685791:37732130)	aatctgctgtccttcctcagGGg	20.5
	NBS	chrX	37747120	37766542	10167	47	Intron (intron 3 of 8)	TSPAN7	CYBB (37780011:37813461); LANCL3 (37571569:37684463); DYNLT3 (37836757:37847571); XK (37685791:37732130)	aGGTtgctgtc++cttcct-aTTGg	6.5
	NBS	chr5	173591124	173591641	36	20	Distal Intergenic	LINC02995	BOD1 (173607514:173616660)	Catc-gcCAtccttcctcag-Ag	10
	NBS	chrX	37736858	37739421	780	7	Intron (intron 3 of 8)	TSPAN7	CYBB (37780011:37813461); LANCL3 (37571569:37684463); DYNLT3 (37836757:37847571); XK (37685791:37732130)	Tat-tg-tgtccttcc-cag--g	7
	NBS	chrX	37697095	37698415	504	2	Intron (intron 3 of 8)	TSPAN7	CYBB (37780011:37813461); LANCL3 (37571569:37684463); XK (37685791:37732130)	aatctAct-tcctGTctcTATGg	7.5
