# Supplementary material for: Targeted gene editing and near-universal cDNA insertion of CYBA and CYBB as a treatment for chronic granulomatous disease
Source: Nat Commun. 2025 Aug 12;16:7475. doi: 10.1038/s41467-025-62738-2 (PMC12343970; doi:10.1038/s41467-025-62738-2)
Supplement: Supplementary file 7 — Source Data [file 41467_2025_62738_MOESM7_ESM.xlsx]

## Sheet: Fig. 1b
sgRNA
178	186	187	221	Mock
85.2	57.9	84.3	0	0
85.2	51.6	87.8	0	0
94.9	54.9	66	0	0

## Sheet: Fig. 1c
	Viability			GFPhi
Untreated	98.26	98.33	98.18	0	0	0
RNP only	82.57	83.06	83.45	0	0	0
AAV only	95.25	95.13	95.13	0.68	0.88	0.77
RNP + AAV	80.62	80.08	80.49	39.53	41.37	41.71

## Sheet: Fig. 1d
Day	Untreated			RNP only			AAV only			RNP+AAV
0	50000	50000	50000	50000	50000	50000	50000	50000	50000	50000	50000	50000
4	537925	525888	521525	183128	183514	184628	330712	361972	367843	139188	132162	130150
6	1000125	1034643	1077143	349928	333957	341557	727686	720728	708114	246900	231486	232743
8	1.71301e+06	1907687	1802329	745154	712857	735510	1.43441e+06	1.25696e+06	1296324	515372	497786	512014

## Sheet: Fig. 1e
	CFU-GEMM			CFU-GM			CFU-M			CFU-G			BFU-E			Other
Untreated	3	4	9	41	43	39	0	1	0	21	18	18	3	0	2	0	0	0
AAV only	4	1	6	30	31	28	0	2	1	15	22	13	1	3	2	2	1	5
RNP only	2	9	9	18	11	17	1	6	1	16	20	8	2	2	0	1	0	2
RNP+AAV	2	2	2	28	18	26	0	2	1	6	10	4	1	3	3	0	0	2

## Sheet: Fig. 1f
	GFP+ colonies (%)
Untreated	0	0	0
AAV only	0	0	0
RNP only	0	0	0
RNP+AAV	43.24	45.71	47.36

## Sheet: Fig. 1g
	Untreated								CYBA-GFP
Blood	5.31	3.14	5.35	23.94					0.41	0.1	0.1	0.21	0.73	1.55	2.16	1.67
Spleen	55.24	30.29	32.29	66.83					7.8	0.46	0.28	0.84	3.14	6.72	12.48	10.91
BM	37.4	20.42	32.44	57.86					3.28	0.17	13.51	0.81	9.39	12.93	13.47	7.26

## Sheet: Fig. 1h
	Untreated								CYBA-GFP
Myeloid cells	14.56	9.84	11.24	11.39					5.95	12.28	9.94	12.3	9.82	5.81	4.65	6.72
B-cells	69.48	60.47	87.18	79.42					78.05	64.91	64.53	60.39	88.34	92.65	92.5	89.84
Others	15.96	29.69	1.58	9.19					16	22.81	25.53	27.31	1.84	1.54	2.85	3.44

## Sheet: Fig. 1i
	Untreated								CYBA-GFP
Pre-infusion	0.06	0.1	0	0					18.61	18.51	27.59	28.08	19.56	19.6	11.83	12.7
Blood	0	0	1.22	0.37					7.5	0	0	0	7.33	4.95	6.04	2.64
Spleen	0.55	0.3	0.29	0.37					11.27	4.52	2.34	0.29	11.87	6.72	8.23	5.76
BM	0.11	0.12	0.33	0.11					0.87	2.34	0.18	1.35	4.15	1.65	25.15	2.89

## Sheet: Fig. 2a
	Live			CD34+			CD34+CD45RA–			CD34+CD45RA–CD90+
Regular	55.31	52.81	56.89	56.28	54.02	57.16	37.34	35.97	37.8	35.61	34.17	35.32
i53	59.8	59.47	60.29	59.82	59.57	60.33	41.95	42.24	43.16	40.95	41.52	42.25
GSE56 + E4orf6/7	60.37	59.25	59.25	59.59	58.49	58.67	48.29	47.29	46.9	43.9	43.66	43.45
GSE56 + E4orf6/7 + i53	61.77	61.25	61.42	61.07	60.34	60.31	49.12	46.87	47.35	47.12	45.18	45.67
Mock	0.01	0	0	0.01	0	0	0.01	0	0	0.01	0	0

## Sheet: Fig. 2b
	Live			CD34+			CD34+CD45RA–			CD34+CD45RA–CD90+
Regular	28662	18480	43038	27918	18112	42121	9963	6647	14760	5725	3839	8489
i53	44195	42560	44794	43257	41651	43594	16189	16178	17406	10141	10104	10723
GSE56 + E4orf6/7	80969	79062	74128	60462	69470	60220	34172	33990	27822	18177	15588	12651
GSE56 + E4orf6/7 + i53	60720	53758	55586	55161	48416	49280	29481	23868	25031	15039	12475	13272
Mock	7	0	0	7	0	0	6	0	0	5	0	0

[truncated: 67 more sheets: Fig. 2d, Fig. 2e, Fig. 2f, Fig. 2h, Fig. 3b, Fig. 3c, Fig. 3e, Fig. 3g, Fig. 3h, Fig. 3i, Fig. 3j, Fig. 4b, Fig. 4c, Fig. 4d, Fig. 4e, Fig. 4f, Fig. 4g, Fig. 4h, Fig. 5b, Fig. 5c …]
